# Supplementary material for: Self-sufficient self-oscillating microsystem driven by low power at low Reynolds numbers
Source: Sci Adv. 2021 Oct 27;7(44):eabj0767. doi: 10.1126/sciadv.abj0767 (PMC8550224; doi:10.1126/sciadv.abj0767)
Supplement: Supplementary file 2 — Movies S1 to S5 [file sciadv.abj0767_movies_s1_to_s5.zip]

Archive with 5 entries (5 files):
- sciadv.abj0767_movie_s1.mp4
- sciadv.abj0767_movie_s2.mp4
- sciadv.abj0767_movie_s3.mp4
- sciadv.abj0767_movie_s4.mp4
- sciadv.abj0767_movie_s5.mp4
